# Supplementary material for: Swift Realisation of Wastewater-Based SARS-CoV-2 Surveillance for Aircraft and Airports: Challenges from Sampling to Variant Detection
Source: Microorganisms. 2025 Aug 8;13(8):1856. doi: 10.3390/microorganisms13081856 (PMC12388640; doi:10.3390/microorganisms13081856)
Supplement: Supplementary file 1 [file microorganisms-13-01856-s001.zip]

Archive with 1 entries (1 files):
- Airport_SI.pdf
